# Supplementary material for: Self-Reported Antibiotics Usage, Allergies and Resistance of Albanian Patients from a Dental Perspective: A Preliminary Questionnaire-Based Survey
Source: Antibiotics (Basel). 2024 Nov 7;13(11):1057. doi: 10.3390/antibiotics13111057 (PMC11591203; doi:10.3390/antibiotics13111057)
Supplement: Supplementary file 1 [file antibiotics-13-01057-s001.zip]

Archive with 1 entries (1 files):
- antibiotics-3248855-supplementary.pdf
